# Supplementary material for: Periodic Expansion and Contraction Phenomena in a Pendant Droplet Associated with Marangoni Effect
Source: Materials (Basel). 2021 Dec 29;15(1):239. doi: 10.3390/ma15010239 (PMC8745923; doi:10.3390/ma15010239)
Supplement: Supplementary file 1 [file materials-15-00239-s001.zip]

Archive with 1 entries (1 files):
- materials-1507926-supplementary.mp4
